# Supplementary material for: The SARS-CoV-2 Spike protein has a broad tropism for mammalian ACE2 proteins
Source: PLoS Biol. 2020 Dec 21;18(12):e3001016. doi: 10.1371/journal.pbio.3001016 (PMC7751883; doi:10.1371/journal.pbio.3001016)
Supplement: S1 Data — (XLSX) [file pbio.3001016.s014.xlsx]

## Sheet: Fig 1G
		%PE	MFI
	Unstained	0.00737	73.8
	pDISPLAY	0.011	74.1
	Human	10.3	229
	Goat	9.84	219
	Horseshoe bat	10.4	239
	Dog	9.26	208
	Civet	13	300
	Cat	11.7	247
	Water buffalo	12.3	251
	Rabbit	12.1	236
	Horse	13.9	279
	Guinea pig	0.031	76.6
	Chinchilla	12.8	234
	Pig	8.48	169
	Cattle	11.3	218
	Rat	11.6	277
	Fruit bat	12	274
	Ferret	12.8	246
	Hamster	11.5	254
	Little brown bat	10.6	207
	Pangolin	11.5	235
	Sheep	13.4	249
	Flying fox bat	0.53	85
	Turkey	10.5	214
	Chicken	10.9	224

## Sheet: Fig 2A,2B,2C
	SARS-CoV-2 (Heatmap Fig.2A)								Means for xy (Fig.2B)
		Pseudotype			Cell-cell				Pseudotype	Cell-cell
	Human	100	100	100	100	100	100		100	100
	Chinchilla	82.2875	118.045	97.9079	147.981	116.716	132.097		99.4135	132.265
	Rabbit	87.7024	97.2431	74.477	100.707	76.4054	84.7305		86.4742	87.2811
	Hamster	93.421	80.4511	74.8954	87.5947	79.8859	81.3239		82.9225	82.9349
	Brown Rat	1.43725	1.53885	0.914923	31.8843	23.219	31.67		1.29701	28.9245
	Turkey	0.757085	0.419799	0.35007	17.7448	15.8015	13.2609		0.508985	15.6024
	Chicken	0.690789	0.0201	0.69735	18.0338	11.1765	13.9307		0.469413	14.3803
	Pangolin	114.373	143.108	168.759	92.0991	84.6104	84.5178		142.08	87.0758
	Ferret	1.51822	0.726817	0.648536	36.8272	35.7774	33.0318		0.964524	35.2122
	Dog	158.401	201.002	113.25	115.201	72.6291	91.4842		157.551	93.1048
	Civet	55.3138	56.391	52.4407	91.1266	64.8907	76.438		54.7152	77.4851
	Cat	131.579	188.972	141.423	191.977	100.726	109.809		153.991	134.171
	Little brown bat	51.9231	33.985	47.6987	44.6257	31.9989	33.9158		44.5356	36.8468
	Horseshoe bat	1.49798	0.022356	0.173501	18.5425	14.2708	12.9103		0.564611	15.2412
	Fruit bat	55.1113	43.3083	61.7852	65.197	57.0515	51.9578		53.4016	58.0688
	Horse	93.6741	110.526	101.953	118.482	80.7949	91.075		102.051	96.7841
	Pig	61.9939	100.752	71.2692	110.288	96.834	104.614		78.005	103.912
	Sheep	88.2591	136.842	128.173	137.685	118.127	124.431		117.758	126.747
	Goat	84.6154	95.2381	47.8382	130.96	105.64	102.152		75.8972	112.917
	Water buffalo	126.518	146.867	142.678	144.512	90.8396	87.908		138.688	107.753
	Cattle	79.0992	114.035	82.5662	144.891	125.871	147.377		91.9002	139.38
	pDISPLAY	0.57996	0.704261	0.18954	0.360842	0.301342	0.199342		0.491254	0.287175
	SARS-CoV (Heatmap Fig.2A)
									Means for xy (Fig.2C)
		Pseudotype			Cell-cell				Pseudotype	Cell-cell
	Human	100	100	100	100	100	100		100	100
	Chinchilla	140.377	84.139	131.203	115.736	119.489	113.402		118.573	116.209
	Rabbit	110	64.6526	121.136	129.612	100	95.6701		98.5961	108.427
	Hamster	95.4717	69.7885	94.8405	81.9931	103.94	104.124		86.7002	96.6857
	Rat	2.29811	1.47281	1.30228	20.5613	25.0266	13.1546		1.69107	19.5809
	Turkey	0.282264	0.073565	0.013049	2.25481	1.91374	3.20206		0.122959	2.45687
	Chicken	0.257547	0.046224	0.008496	2.36518	1.52609	2.8165		0.104089	2.23592
	Pangolin	42.6415	111.48	207.888	88.9309	90.0958	101.65		120.67	93.5588
	Ferret	65.8491	56.9486	71.3665	137.811	133.44	93.1959		64.7214	121.482
	Dog	219.057	114.35	170.744	124.566	119.702	107.835		168.05	117.368
	Civet	140.566	103.927	160.559	129.928	102.449	96.0825		135.018	109.486
	Cat	163.585	117.674	157.564	184.8	121.938	70.7835		146.274	125.84
	Little brown bat	18.8113	14.8791	18.0778	34.1217	36.5282	32.0206		17.2561	34.2235
	Horseshoe bat	0.082642	0.023338	0.039702	1.54841	1.86794	1.95258		0.0485607	1.78964
	Fruit bat	160	71.7523	120.522	129.928	120.767	64.866		117.425	105.187
	Horse	82.4528	57.4018	119.97	121.413	126.837	94.6392		86.6083	114.296
	Pig	133.585	55.287	104.469	101.545	93.8232	80.4124		97.7804	91.927
	Sheep	32.9057	94.5619	176.136	96.5626	85.5165	106.186		101.201	96.0882
	Goat	80.3774	44.864	86.3644	154.841	118.743	75.2577		70.5353	116.281
	Water buffalo	205.094	94.2598	227.658	133.396	115.868	126.598		175.671	125.287
	Cattle	149.434	83.0816	189.915	117.944	126.198	127.216		140.81	123.786
	pDISPLAY	0.046038	0.076435	0.010652	1.10501	1.20341	1.97938		0.044375	1.42927

## Sheet: Fig 3A
Fig.3A
Cell line	Inoculum	MDCK	D17	NBL-12	RK-13	SIRC	NBL-6	DEF	QT35	McCoy	PK15	ST	MDOK	NIH3T3	COS7	Marc 145	BT	DF-1	BHK-21	Vero E6	CHO	IPEC	DEDE	LMH
Titre Rep 1	1124.68	0	0	0	0	0	0	0	0	0	0	0	0	0	0	355656	0	0	0	1124683	0	0	0	0
Titre Rep 2	nd	0	0	0	0	0	0	0	0	0	0	0	0	0	0	474275	0	0	0	1499788	0	0	0	0

## Sheet: Fig 3B
Fig.3B
		Virus titre
	Inoculum	1499788	nd
	BHK-21	0	84.3393
	PK15	474.275	266.704
	RK13	84.3393	0
	DF-1	0	0

## Sheet: Fig 3C
Fig.3C
		Virus titre
	Inoculum	1499788	nd
	pDISPLAY	0	84.3393
	Hamster	63245.6	63245.6
	Human	149979	149979
	Rabbit	200000	47400
	Pig	84300	112468
	Horseshoe bat	8433.93	8430
	Chicken	1499.79	2000

## Sheet: Fig 4B
	RaTg13 Pseudotype
		Expt 1	Expt 2	Expt 3	Expt 4	Mean
	pDISPLAY	16267.5	2494.26	259.002	nd	6340.24
	Goat	28105.2	23441.1	170890	3770.6	56551.9
	Horseshoe bat	32274.7	319.005	1742.13	2901.36	9309.3
	Dog	80954.2	61565.9	176896	22774.8	85547.6
	Civet	28473.1	27479.7	127802	9730.98	48371.4
	Cat	294394	449830	772660	347184	466017
	Water buffalo	199200	306616	1247385	131130	471082
	Rabbit	172907	277311	938812	857185	561554
	Horse	307126	259268	730632	1194905	622982
	Chinchilla	36422.8	163.001	325.005	2304.22	9803.74
	Pig	50385.6	33735.8	162560	3919.65	62650.2
	Cattle	177248	162879	990874	70115	350279
	Brown rat	43505	51619.1	54541.1	95793.6	61364.7
	Fruit bat	71635.4	28942.2	293836	100531	123736
	Ferret	12785.9	162.001	22569.4	2383.24	9475.12
	Human	51713.2	37465.9	434938	253284	194350
	Hamster	57946.2	13770	427348	nd	166355
	Little brown bat	13958.8	163.001	5015.06	7258.22	6598.77
	Pangolin	12398	148.001	5038.09	6911.01	6123.76
	Sheep	105081	22736.7	1307880	206943	410660
	Turkey	7319.38	161.001	145.001	1647.11	2318.12
	Chicken	15648.3	302.005	231.002	1806.14	4496.86
	RaTG13 Cell-cell
		Expt1	Expt2	Expt3	Mean
	Goat	877443	2543820	1.01828e+06	1.47985e+06
	Horseshoe bat	55181.4	237235	41873.5	111430
	Dog	919265	2.03609e+06	1.25014e+06	1.40183e+06
	Human	1.13735e+06	2.74073e+06	1.57477e+06	1.81762e+06
	Hamster	771802	2.74264e+06	2.02779e+06	1.84741e+06
	Little brown bat	474565	1621000	694246	929937
	Pangolin	427386	1580050	444019	817152
	Civet	880426	2.30357e+06	1.1447e+06	1.4429e+06
	Cat	1.44085e+06	4.62109e+06	1743560	2.60183e+06
	Water buffalo	2015400	4.24159e+06	2.22528e+06	2.82742e+06
	Rabbit	2676950	5.56022e+06	2.12016e+06	3.45244e+06
	Sheep	1.78101e+06	5.18569e+06	2.72566e+06	3.23079e+06
	Horse	2.45067e+06	4.75031e+06	1.91676e+06	3039250
	Chinchilla	774457	1.06037e+06	408150	747659
	Pig	1.41995e+06	1.8081e+06	1.63768e+06	1.62191e+06
	Turkey	30187.7	102899	21413.1	51500
	Chicken	40770	184083	65435.2	96762.8
	Cattle	1.21737e+06	4.37706e+06	2.15264e+06	2.58236e+06
	Brown rat	714329	2.37295e+06	2.48509e+06	1.85746e+06
	Fruit bat	1.07128e+06	2371690	1752820	1.73193e+06
	Ferret	891701	2.24576e+06	2.26768e+06	1.80171e+06
	pdISPLAY	2444.98	12153.1	19512.3	11370.1

## Sheet: Fig 4C,4D
Fig.4C	SARS-CoV-2
		Expt 1	Expt 2	Expt 3
	WT	100	100	100
	N439K	91.03	88.57	61.74
	Y449F	107.51	57.95	61.65
	E484T	52.18	69.78	45.4
	F486L	66.56	66.4	61.12
	Q493Y	96.23	46.94	50.77
	Q498Y	104.75	35.26	66.99
	N501D	72.97	51.64	51.31
	Y505H	69.15	75.22	67.03
	Chimera	nd	35.72	39.06
Fig.4D	RATG13
		Expt 1	Expt 2	Expt 3
	WT	100	100	100
	K439N	61.05	32.06	60.07
	F449Y	168.29	130.36	151.45
	T484E	196.93	81.19	103.51
	L486F	158.21	139.78	146.27
	Y493Q	311.78	108	147.31
	Y498Q	16.2	4.99	11.79
	D501N	217.01	158.62	151.69
	H505Y	228.06	161.04	158.38
	Chimera	nd	3.87	2.35

## Sheet: S2 Fig
Sup.Fig.2A
		NE		SARS-CoV-2
	Mock	170	170	1940	1560
	Vector	12300	12300	1240	1060
	hACE2 (FL)	1520	1390	1870000	1920000
	Vector	12900	11000	14100	14000
	hAPN	12900	12000	9210	7580
	hDPP4	9200	8910	7350	6570
	hACE2	318	310	2090000	1900000
Sup.Fig.2B
		No Spike			SARS-CoV-2
	Mock	1730	2030	1010	727	2500	747
	Vector	2730	1960	10300	11000	10100	16900
	hACE2 (FL)	1360	1860	6060	3070000	2780000	3570000
	Vector	2960	926	1580	9900	6470	8680
	hAPN	3720	5790	5340	52000	45100	27800
	hDPP4	5810	2750	10200	26700	25800	13600
	hACE2	9150	4230	14800	2400000	2140000	2400000
Sup.Fig.2C
		NE		SARS-CoV-1
	Mock	1476.09	1256.07	634.017	1068.05
	Vector	3000.38	1114.05	1142.05	1118.05
	hACE2 (FL)	600.015	872.032	8780950	10200000
	Vector	1186.06	1066.05	862.031	916.035
	hAPN	1616.11	1420.08	87564.9	82440.5
	hDPP4	9343.67	11309.4	5023.06	4094.7
	hACE2	3390.48	5343.2	9768540	6923140
Sup.Fig.2D
		No Spike			SARS-CoV-1
	Mock	922	1730	870	570	512	730
	Vector	30800	32900	17800	54900	48800	40100
	hACE2 (FL)	49200	45800	48100	2290000	2220000	2310000
	Vector	16100	20800	24700	61500	32200	19300
	hAPN	38300	43000	61300	65100	58400	51300
	hDPP4	46300	56300	47200	75600	65900	84900
	hACE2	115000	72200	63100	3160000	3260000	2970000

## Sheet: S3 Fig
Sup.Fig.3A
		NE		SARS-CoV-2
	pDISPLAY	12900	11000	14100	14000
	Human	318	310	2090000	1900000
	Goat	3890	3840	2020000	1780000
	Horseshoe bat	1010	938	524	368
	Dog	13300	11600	4100000	3920000
	Civet	3960	1800	1080000	1170000
	Cat	5700	5010	3850000	3690000
	Water buffalo	5510	5120	2930000	2930000
	Rabbit	8810	8110	1890000	1990000
	Horse	122	166	2340000	2070000
	Chinchilla	2310	2070	2410000	2300000
	Pig	6680	6290	2090000	1930000
	Cattle	88	126	2350000	2200000
	Rat	11200	11900	31800	29600
	Fruit bat	14000	13100	966000	762000
	Ferret	6370	5720	15200	13800
	Hamster	7520	6720	1630000	1580000
	Little brown bat	7180	7080	687000	669000
	Pangolin	5900	5730	2960000	2750000
	Sheep	636	828	2820000	2640000
	Turkey	11100	10700	9030	7720
	Chicken	162	224	412	390
Sup.Fig.3B
		No Spike			SARS-CoV-2
	pDISPLAY	2960	926	1580	9900	6470	8680
	Human	9150	4230	14800	2400000	2140000	2400000
	Goat	3270	5960	4320	2740000	3210000	3140000
	Horseshoe bat	4120	2830	7300	382000	426000	479000
	Dog	3270	3830	3420	2720000	2500000	2780000
	Civet	2910	1020	1380	2310000	2060000	1950000
	Cat	2700	2520	3200	4640000	4520000	4160000
	Water buffalo	5570	5010	3310	2910000	3580000	3540000
	Rabbit	3240	2300	2180	2310000	2080000	2600000
	Horse	2310	2940	4610	2740000	2690000	2790000
	Chinchilla	4770	4510	1760	3630000	3210000	3430000
	Pig	4040	2910	2070	2430000	2480000	2740000
	Cattle	2580	1910	4350	3400000	3630000	3030000
	Brown rat	8840	7640	2680	820000	613000	779000
	Fruit bat	3440	6440	2850	1560000	1730000	1230000
	Ferret	3320	3750	2340	884000	768000	903000
	Hamster	4970	4400	4460	1900000	2080000	2100000
	Little brown bat	1290	6100	1640	847000	1280000	969000
	Pangolin	6420	3900	8370	2140000	2350000	1900000
	Sheep	2670	5560	5000	3150000	3180000	3230000
	Turkey	2760	3000	3150	360000	500000	371000
	Chicken	6950	1200	1960	428000	361000	463000
Sup.Fig.3C
		NE		SARS-CoV-1
	pDISPLAY	15100	21000	23800	26800
	Human	67200	67900	38500000	27700000
	Goat	26000	21300	13300000	16400000
	Horseshoe bat	5760	5760	8180	7270
	Dog	48500	48100	40300000	35400000
	Civet	19400	23800	36200000	32600000
	Cat	21800	30800	39500000	38400000
	Water buffalo	68400	58900	32400000	30000000
	Rabbit	9580	19200	20500000	22300000
	Horse	12700	14400	19800000	18200000
	Chinchilla	72000	38900	29300000	26400000
	Pig	16300	12500	18000000	18600000
	Cattle	30600	26000	24800000	30200000
	Rat	47000	44600	455000	520000
	Fruit bat	37300	35500	24300000	23200000
	Ferret	15500	21600	20100000	17600000
	Hamster	88000	77100	21400000	24800000
	Little brown bat	10600	7950	5110000	4740000
	Pangolin	45200	46400	36700000	37100000
	Sheep	29700	37500	30300000	32300000
	Turkey	8340	6260	21600	27100
	Chicken	27900	36000	14400	16200
Sup.Fig.3D
		No Spike			SARS-CoV-1
	pDISPLAY	16100	20800	24700	61500	32200	19300
	Human	115000	72200	63100	3160000	3260000	2970000
	Goat	32000	54800	57400	3550000	3380000	4220000
	Horseshoe bat	24300	37600	42500	57600	56300	61500
	Dog	29700	47700	35900	3720000	3470000	4050000
	Civet	21200	28700	24000	3310000	3040000	3270000
	Cat	40000	33500	48700	3910000	3780000	3760000
	Water buffalo	34200	21700	29300	3500000	3170000	4210000
	Rabbit	19900	22500	11000	3220000	3060000	3110000
	Horse	22900	18800	27700	4310000	3740000	3860000
	Chinchilla	17700	39800	46200	3530000	4180000	3510000
	Pig	39000	59200	55400	2550000	3210000	3050000
	Cattle	23300	39100	44900	3940000	3560000	4350000
	Rat	16800	49000	47400	839000	766000	745000
	Fruit bat	25000	49200	35900	3830000	3930000	3580000
	Ferret	46500	42400	75300	4130000	4200000	4200000
	Hamster	61400	65700	81200	3170000	3200000	3390000
	Little brown bat	58900	33000	37500	1100000	1140000	1190000
	Pangolin	60700	39000	44500	2740000	2850000	2870000
	Sheep	52900	45100	49000	2570000	2810000	2650000
	Turkey	21500	25500	35100	54900	55200	69600
	Chicken	19600	27100	36700	50000	57100	36200

## Sheet: S4 Fig
Sup.Fig.4A
		ACE2		ACE2 + TMPRSS2
	pDISPLAY	7380	5760	2310	2610
	Human	10800000	9890000	8950000	8790000
	Dog	13200000	12700000	9200000	9150000
	Cat	8210000	8140000	10800000	10000000
	Pig	4140000	4000000	5420000	4720000
	Goat	4910000	4750000	9080000	8550000
	Turkey	44800	38900	1140000	1010000
	Chicken	14100	14200	2550000	2480000
Sup.Fig.4B
		3.1			3.1 + TMPRSS2			ACE2			ACE2 + TMPRSS2
	NE	4696.93	13977.2	2320.23	9309.64	5768.4	13781	56849.4	36777.7	6312.67	18625.6	3440.5	19273.6
	SARS-CoV-2	27730.3	56325.9	6171.6	48903.2	30525.1	19767.4	18898000	28475300	23502900	109000000	104000000	95201200
Sup.Fig.4D
		No treatment			Trypsin			TMPRSS2
	pDISPLAY	6720	7230	4800	8348.68	8154.15	5214.81	46233.3	3253.33	5203.33
	Human	1970000	1810000	1840000	2313667	2705947	2616007	2823333	2036667	6243333
	Goat	1750000	1960000	1920000	3029977	2858573	2672297	4380000	2423333	7620000
	Horseshoe bat	282000	293000	336000	429012	386161	337734	466333	131667	1896667
	Dog	1520000	1810000	1730000	2665370	1965303	2393233		1420000	11600000
	Civet	1620000	1500000	1450000	2108367	1755907	1999623	2710000	1300000	7486667
	Cat	2290000	2070000	2240000	4441713	2725603	2872600	4633333	1760000	14033333
	Water buffalo	1940000	1910000	1840000	3343523	2458070	2299680	3766667	2613333	8273333
	Rabbit	1670000	1760000	1590000	2330033	2067490	2216557	6320000	4230000	17500000
	Horse	2160000	1870000	1650000	2741287	2186267	2382527	5006667	3556667	9033333
	Chinchilla	2350000	2500000	2530000	3423783	3158283	3455660	4030000	3030000	10716667
	Pig	1700000	2180000	2150000	2551700	2620277	2736710	4756667	2113333	10570000
	Cattle	2740000	2400000	2470000	3352290	3406007	3855403	4493333	1503333	9263333
	Brown rat	567000	445000	626000	737697	628295	828490	1186667	1156667	4260000
	Fruit bat	1130000	1040000	1190000	1508440	1543783	1359220	2500000	1700000	6096667
	Ferret	689000	808000	731000	852060	968118	864115	1166667	1740000	4073333
	Hamster	1460000	1550000	1590000	2026650	2161670	2127440	2643333	2253333	6260000
	Little brown bat	799000	747000	850000	1032489	865872	887241	553667	1760000	4330000
	Pangolin	1550000	1520000	1630000	2130867	2289513	2210990	2723333	2880000	4863333
	Sheep	2340000	2370000	2370000	3185560	3196450	3255117	2546667	3430000	5353333
	Turkey	225000	328000	252000	410555	427581	346906	776333	438000	2566667
	Chicken	199000	266000	211000	417241	302429	364428		511333	3423333

[truncated: 4 more sheets: S5 Fig, S6 Fig, S7 Fig, S8 Fig]
